# Supplementary material for: On the generation of internal waves by river plumes in subcritical initial conditions
Source: Sci Rep. 2021 Jan 21;11:1963. doi: 10.1038/s41598-021-81464-5 (PMC7820228; doi:10.1038/s41598-021-81464-5)
Supplement: Supplementary file 1 — Supplementary Information. [file 41598_2021_81464_MOESM1_ESM.zip]

Archive with 9 entries (9 files):
- Run1_hres.mp4
- Run2_hres.mp4
- Run3_hres.mp4
- Run4_hres.mp4
- Run5_hre.mp4
- Run6_hres.mp4
- Run7_hres.mp4
- SM1.png
- Supplementary_Material_description.docx
